# Supplementary material for: Computational Study of SARS-CoV-2 RNA Dependent RNA Polymerase Allosteric Site Inhibition
Source: Molecules. 2021 Dec 30;27(1):223. doi: 10.3390/molecules27010223 (PMC8746673; doi:10.3390/molecules27010223)
Supplement: Supplementary file 1 [file molecules-27-00223-s001.zip]

Archive with 1 entries (1 files):
- molecules-1435865-supplementary.pdf
